# Supplementary material for: Rapid and Economic Baculovirus Titer Determination Using a Novel Transgenic Sf9-QE Cell Line
Source: Insects. 2025 Apr 17;16(4):426. doi: 10.3390/insects16040426 (PMC12028008; doi:10.3390/insects16040426)
Supplement: Supplementary file 1 [file insects-16-00426-s001.zip]

Archive with 1 entries (1 files):
- insects-3572134-supplementary.pdf
